# Supplementary material for: Investigating the potential use of Sentinel-1 data for monitoring wetland water level changes in China’s Momoge National Nature Reserve
Source: PeerJ. 2020 Feb 17;8:e8616. doi: 10.7717/peerj.8616 (PMC7032057; doi:10.7717/peerj.8616)
Supplement: Supplemental Information 1 [file peerj-08-8616-s001.xlsx]

## Sheet: Sheet1
	Figure 1
	Site	Latitude (°N)	Longitude (°E)	Latitude (° ' ''N)	Longitude (° ' ''E)
	Site 1	45.9069	123.686	45° 54' 24.9984"	123° 41' 8.0016"
	Site 2	45.9331	123.621	45° 55' 59.0016"	123° 37' 14.001"
	Site 3	45.8953	123.623	45° 53' 43.0002"	123° 37' 22.0002"
	Site 4	45.9022	123.737	45° 54' 7.9992"	123° 44' 12.9978"
	Site 5	45.8911	123.722	45° 53' 27.9996"	123° 43' 18.9978"
	Site 6	45.8822	123.745	45° 52' 55.9986"	123° 44' 42"
	Figure 2
	2016-01-01	2016-02-01	2016-03-01	2016-04-01	2016-05-01	2016-06-01	2016-07-01	2016-08-01	2016-09-01	2016-10-01	2016-11-01	2016-12-01
	0	0	1.8	2.8	39.5	144	82.4	45.7	103.3	39.7	24.3	0
	Figure 6
	Master Image	Slave Image	Temporal Baseline (day)	|Perpendicular Baseline| (m)	Coherence of the Stable Areas	SD
	2016-05-27	2016-06-08	12	10.6029	0.477873	0.152998
		2016-07-26	60	23.8116	0.273689	0.123525
		2016-08-07	72	32.8198	0.272502	0.122856
		2016-08-19	84	101.226	0.269504	0.121848
		2016-09-12	108	18.7841	0.267723	0.121052
		2016-09-30	126	122.523	0.274769	0.123824
		2016-10-24	150	10.2145	0.277423	0.125394
	2016-06-08	2016-07-26	48	34.1779	0.279574	0.125527
		2016-08-07	60	22.2725	0.276628	0.124617
		2016-08-19	72	90.8157	0.273511	0.123449
		2016-09-12	96	8.82403	0.270164	0.121865
		2016-09-30	114	112.086	0.275121	0.124086
		2016-10-24	138	4.84973	0.275567	0.124149
	2016-07-26	2016-08-07	12	56.4301	0.399242	0.154627
		2016-08-19	24	125.593	0.335409	0.145831
		2016-09-12	48	42.593	0.291221	0.13022
		2016-09-30	66	146.26	0.294056	0.131758
		2016-10-24	90	33.8624	0.288652	0.129658
	2016-08-07	2016-08-19	12	69.1705	0.396337	0.156352
		2016-09-12	36	13.5232	0.286275	0.128454
		2016-09-30	54	90.4995	0.289154	0.129768
		2016-10-24	78	22.3343	0.280393	0.125812
	2016-08-19	2016-09-12	24	82.4819	0.293438	0.131019
		2016-09-30	42	21.3307	0.287974	0.129189
		2016-10-24	66	91.4903	0.279994	0.125881
	2016-09-12	2016-09-30	18	103.489	0.388142	0.153915
		2016-10-24	42	10.4989	0.312213	0.136409
	2016-09-30	2016-10-24	24	112.815	0.541542	0.145945
	Figure 7
	Interferomatric Pair	Coherence of the Unstable Areas	SD
	20160527_20160608	0.454289	0.167935
	20160726_20160807	0.388267	0.1622
	20160807_20160819	0.39213	0.164652
	20160819_20160912	0.305291	0.138349
	20160912_20160930	0.387811	0.163937
	20160930_20161024	0.503398	0.158772
	Figure 8
		Site 1	Site 2	Site 3	Site 4	Site 5	Site 6
	20160527_20160608	1.16913	0.28636	NAN	0.41626	0.61476	0.57727				-11.7354
	20160726_20160807	1.48215	0.59645	0.90865	0.7406	0.95105	0.88155				-11.6879
	20160807_20160819	1.4493	0.5895	0.89475	0.68875	0.9047	0.85175				-11.3263
	20160819_20160912	1.46815	0.69035	0.97385	0.84025	2.0983	1.04765				-11.1171
	20160912_20160930	1.7274	0.85925	1.1284	0.98835	2.26705	1.21075				-10.6388
	20160930_20161024	1.91088	0.93773	1.2434	0.85738	1.11423	1.07655				-10.5819
	Figure 9
	Interferomatric Pair	Backscatter of the Stable Areas	Coherence of the Stable Areas	SD_Coherence	SD_Backscatter
	20160527_20160608	-11.6879	0.477873	0.152998	2.40308
	20160726_20160807	-11.1171	0.399242	0.154627	2.09329
	20160807_20160819	-11.3263	0.396337	0.156352	2.19618
	20160819_20160912	-10.6388	0.293438	0.131019	1.92445
	20160912_20160930	-10.5819	0.388142	0.153915	1.89321
	20160930_20161024	-11.7354	0.541542	0.145945	2.15806
	Figure 11(a)
	Sentinel-1 DInSAR	Water Level Logger	ABS(Difference in Value )
	-0.03166	-0.0413	0.00964
	-0.02736	-0.0194	0.00796
	-0.02351	-0.0037	0.01981
	-0.02125	-0.0139	0.00735
	-0.01601	0.0139	0.02991
	-0.00425	-0.089	0.08475
	-0.000438	-0.05114	0.050702
	0.0004	-0.0843	0.0847
	0.00156	0	0.00156
	0.00617	-0.08191	0.08808
	0.00744	-0.07932	0.08676
	0.01121	-0.08532	0.09653
	0.01484	-0.0205	0.03534
	Figure 11(b)
	Sentinel-1 DInSAR	Water Level Logger	ABS(Difference in Value )
	-0.00304	0.0353	0.03834
	-0.02212	0.0664	0.08852
	0.02255	-0.0839	0.10645
	-0.01195	-0.123	0.11105
	0.00237	-0.1113	0.11367
	0.000111	0.1304	0.130289
	-0.04379	0.1011	0.14489
	-0.01876	-0.1668	0.14804
	0.02118	-0.12965	0.15083
	-0.02803	0.3873	0.41533
	-0.06157	0.4101	0.47167
	Figure 11(c)
	Sentinel-1 DInSAR	Water Level Logger	ABS(Difference in Value )
	-0.02125	-0.0139	0.00735
	-0.02736	-0.0194	0.00796
	-0.02351	-0.0037	0.01981
	-0.03166	-0.0413	0.00964
	Figure 12
	Interferomatric Pair	Coherence of the Marsh Class	SD
	20160527_20160608	0.468206	0.159712
	20160726_20160807	0.394744	0.157867
	20160807_20160819	0.394613	0.159819
	20160819_20160912	0.298297	0.134198
	20160912_20160930	0.388007	0.1581
	20160930_20161024	0.525907	0.152492

## Sheet: 草稿
			Δh20160527_20160608 (m)			Δh20160726_20160807 (m)			Δh20160807_20160819 (m)			Δh20160819_20160912 (m)			Δh20160912_20160930 (m)			Δh20160930_20161024 (m)
		Site	Sentinel-1 DInSAR	Water Level Logger	ABS(Difference in Value )	Sentinel-1 DInSAR	Water Level Logger	ABS(Difference in Value )	Sentinel-1 DInSAR	Water Level Logger	ABS(Difference in Value )	Sentinel-1 DInSAR	Water Level Logger	ABS(Difference in Value )	Sentinel-1 DInSAR	Water Level Logger	ABS(Difference in Value )	Sentinel-1 DInSAR	Water Level Logger	ABS(Difference in Value )
		1	0.02118	-0.12965	0.15083	-0.04379	0.1011	0.14489	-0.01876	-0.1668	0.14804	NAN	0.2045	#VALUE!	NAN	0.314	#VALUE!	-0.00304	0.0353	0.03834
		2	0.00617	-0.08191	0.08808	-0.02125	-0.0139	0.00735	0.00156	0	0.00156	NAN	0.2017	#VALUE!	NAN	0.1361	#VALUE!	-0.01601	0.0139	0.02991
		3	0.0151	NAN	#VALUE!	NAN	-0.0073	#VALUE!	0.01484	-0.0205	0.03534	NAN	0.1787	#VALUE!	0.000111	0.1304	0.130289	-0.02212	0.0664	0.08852
		4	0.00744	-0.07932	0.08676	-0.02736	-0.0194	0.00796	0.0004	-0.0843	0.0847	-0.02803	0.3873	0.41533	NAN	-0.0911	#VALUE!	NAN	-0.1139	#VALUE!
		5	0.01121	-0.08532	0.09653	-0.02351	-0.0037	0.01981	-0.00425	-0.089	0.08475	NAN	2.4762	#VALUE!	NAN	-2.1387	#VALUE!	0.00237	-0.1113	0.11367
		6	-0.000438	-0.05114	0.050702	-0.03166	-0.0413	0.00964	NAN	-0.0183	#VALUE!	-0.06157	0.4101	0.47167	0.02255	-0.0839	0.10645	-0.01195	-0.123	0.11105
		average			0.080518			0.01119			0.0515875			0.4435			0.11837			0.0857875
										Sentinel-1 DInSAR	Water Level Logger	ABS(Difference in Value )
										0.00617	-0.08191	0.08808	0.08808
										0.00744	-0.07932	0.08676	0.08676
		Site 1	0.15083	0.14489	0.14804	#VALUE!	#VALUE!	0.03834	>1m	-0.02125	-0.0139	0.00735	-0.00735
		Site 2	0.08808	0.00735	0.00156	#VALUE!	#VALUE!	0.02991		-0.02736	-0.0194	0.00796	-0.00796
		Site 3	#VALUE!	#VALUE!	0.03534	#VALUE!	0.130289	0.08852		-0.02351	-0.0037	0.01981	-0.01981
		Site 4	0.08676	0.00796	0.0847	0.41533	#VALUE!	#VALUE!		-0.03166	-0.0413	0.00964	0.00964
		Site 5	0.09653	0.01981	0.08475	#VALUE!	#VALUE!	0.11367		0.00156	0	0.00156	0.00156
		Site 6	0.050702	0.00964	#VALUE!	0.47167	0.10645	0.11105		0.01484	-0.0205	0.03534	0.03534
										0.0004	-0.0843	0.0847	0.0847
		0.00156		Sentinel-1 DInSAR	Water Level Logger	ABS(Difference in Value )				-0.00425	-0.089	0.08475	0.08475
		0.02991		0.02118	-0.12965	0.15083				-0.01601	0.0139	0.02991	-0.02991
		0.03534		-0.04379	0.1011	0.14489						0.0414418
		0.050702		-0.01876	-0.1668	0.14804
		0.0847		-0.00304	0.0353	0.03834
		0.08475		-0.02803	0.3873	0.41533
		0.08676		-0.06157	0.4101	0.47167
		0.08808		0.000111	0.1304	0.130289
		0.09653		0.02255	-0.0839	0.10645
		0.0620369		-0.02212	0.0664	0.08852
				0.00237	-0.1113	0.11367
				-0.01195	-0.123	0.11105
		Figure 11. Water depth at the six sites from May 27, 2016 to October 24, 2016. The water depth was automately measured by six experimental Odyssey® Capacitance water level loggers installed at the six sites in the marsh class of the Baihe Lake (see Figure 1). The water level loggers were set to monitor 1 data per hour. The acquisition time (22:00) of the water depth data we used was closest to th…	Site 1	Site 2	Site 3	Site 4	Site 5
			1.23395	0.32731	NAN	0.45592	0.65742	Site 6
		20160527	1.1043	0.2454	0.5911	0.3766	0.5721	0.60284
		20160608	1.4316	0.6034	0.9123	0.7503	0.9529	0.5517
		20160726	1.5327	0.5895	0.905	0.7309	0.9492	0.9022
		20160807	1.3659	0.5895	0.8845	0.6466	0.8602	0.8609
		20160819	1.5704	0.7912	1.0632	1.0339	3.3364	0.8426
		20160912	1.8844	0.9273	1.1936	0.9428	1.1977	1.2527
		20160930	1.9197	0.9412	1.26	0.8289	1.0864	1.1688
		20161024						1.0458
		Figure 7. Mean water depths measured by loggers at the six monitoring sites (see Figure 1). Measuring the water level at the third site began on 20160605, therefore the mean water depth at the third site for 20160527_20160608 has no value.	1	2	3	4	5
			1.16913	0.28636	NAN	0.41626	0.61476	6
		20160527_20160608	1.48215	0.59645	0.90865	0.7406	0.95105	0.57727
		20160726_20160807	1.4493	0.5895	0.89475	0.68875	0.9047	0.88155
		20160807_20160819	1.46815	0.69035	0.97385	0.84025	2.0983	0.85175
		20160819_20160912	1.7274	0.85925	1.1284	0.98835	2.26705	1.04765
		20160912_20160930	1.91088	0.93773	1.2434	0.85738	1.11423	1.21075
		20160930_20161024						1.07655
			Coherence
		Site	20160527_20160608	20160726_20160807	20160807_20160819	20160819_20160912	20160912_20160930	20160930_20161024
		Site 1	0.391802	0.371864	0.507683	0.225119	0.197104	0.325101
		Site 2	0.5719	0.531297	0.352388	0.119271	0.219653	0.291842
		Site 3	0.553965	0.057659	0.382678	0.131742	0.224355	0.423196
		Site 4	0.501395	0.287695	0.405698	0.511495	0.208729	0.167798
		Site 5	0.535388	0.397755	0.545889	0.110896	0.228903	0.44614
		Site 6	0.618371	0.284335	0.185362	0.513022	0.25228	0.193246
